# Supplementary material for: Enamel formation and growth in non-mammalian cynodonts
Source: R Soc Open Sci. 2018 May 16;5(5):172293. doi: 10.1098/rsos.172293 (PMC5990740; doi:10.1098/rsos.172293)
Supplement: Phylogenetic Tree, O'Meara et al. RSOS [file rsos172293supp2.nex]

#NEXUS

[This is a phylogeny used in O’Meara et al. 2018 to conduct PGLS analyses. Branch lengths are expressed in millions of years. It is a composite topology derived from multiple phylogenies, notably Ruta et al. 2013, Meredith et al. 2013 and Perelman et al. 2011. See Supplementary Material, S4 for details on its construction and determination of branch lengths]


BEGIN TAXA;
	TITLE Taxa;
	DIMENSIONS NTAX=41;
	TAXLABELS
		Crocodylus_sp. Borealosuchus_wilsoni Sphenodon_punctatus Thrinaxodon Diademodon Scalenodon_angustifrons Massetognathus Exaeretodon Irajatherium Oligokyphus_sp. Morganucodon_watsoni Trichechus_sp. Procavia_capensis Mammuthus_columbi Palaeoloxodon_cypriotes Panthera_pardus Canis_familiaris Phenacodus_trilobatus Meniscotherium_chamense Ectocion_sp. Sus_scrofa Myotragus_balearicus 'Ovis aries (Soay)' 'Ovis aries (Catalonian)' Mus_musculus Tupaia_sp. Daubentonia_madagascariensis Lemur_sp. Varecia_variegata Galago_sp. Nycticebus_coucang Perodicticus_potto Ateles_sp. Saguinus_midas Saimiri_sciureus Pan_troglodytes Papio_cynocephalus Macaca_mulatta Cercopithecus_mitis Chlorocebus_sabeus Erythrocebus_patas 
	;
END;


begin TREES;

	TRANSLATE
		1 Crocodylus_sp.,
		2 Borealosuchus_wilsoni,
		3 Sphenodon_punctatus,
		4 Thrinaxodon,
		5 Diademodon,
		6 Scalenodon_angustifrons,
		7 Massetognathus,
		8 Exaeretodon,
		9 Irajatherium,
		10 Oligokyphus_sp.,
		11 Morganucodon_watsoni,
		12 Trichechus_sp.,
		13 Procavia_capensis,
		14 Mammuthus_columbi,
		15 Palaeoloxodon_cypriotes,
		16 Panthera_pardus,
		17 Canis_familiaris,
		18 Phenacodus_trilobatus,
		19 Meniscotherium_chamense,
		20 Ectocion_sp.,
		21 Sus_scrofa,
		22 Myotragus_balearicus,
		23 'Ovis aries (Soay)',
		24 'Ovis aries (Catalonian)',
		25 Mus_musculus,
		26 Tupaia_sp.,
		27 Daubentonia_madagascariensis,
		28 Lemur_sp.,
		29 Varecia_variegata,
		30 Galago_sp.,
		31 Nycticebus_coucang,
		32 Perodicticus_potto,
		33 Ateles_sp.,
		34 Saguinus_midas,
		35 Saimiri_sciureus,
		36 Pan_troglodytes,
		37 Papio_cynocephalus,
		38 Macaca_mulatta,
		39 Cercopithecus_mitis,
		40 Chlorocebus_sabeus,
		41 Erythrocebus_patas;


	TREE ‘Untitled’ = (((1:93.4,2:37.6):184.4,3:277.8):42.7,(4:2.917,((5:2.456,(6:5.547,(7:4.424,8:14.424):5.122):0.91):2.183,(9:12.823,(10:9.921,(11:2.48,((12:66.59,(13:64.83,(14:0.9,15:5.019):59.03):1.76):38.41,(((((21:65.23,(22:2.712,(23:0.0025,24:0.0025):5.2975):59.93):9.19,(19:13.06,18:13.06):5.56):9.19,20:24.91):1.36,(16:56.64,17:56.64):28.33):10.34,((25:85.76,26:85.76):0.57,((((31:32.2,32:32.2):2.92,30:35.12):24.73,(27:51.03,(28:22.8,29:22.8):28.23):8.82):16.05,((33:19.82,(34:17.37,35:17.37):2.45):18.53,(36:27.48,((37:7.08,38:7.08):2.93,(39:7.16,(40:4.31,41:4.31):2.85):2.85):17.47):10.37):38.05):10.43):8.98):9.69):172.07):7.44):8.901):23.817):4.278):65.58);
end;
